# Supplementary material for: Hydroxamic Acids Containing a Bicyclic Pinane Backbone as Epigenetic and Metabolic Regulators: Synergizing Agents to Overcome Cisplatin Resistance
Source: Cancers (Basel). 2023 Oct 14;15(20):4985. doi: 10.3390/cancers15204985 (PMC10605847; doi:10.3390/cancers15204985)
Supplement: Supplementary file 1 [file cancers-15-04985-s001.zip]

Archive with 1 entries (1 files):
- cancers-2612337-supplementary.pdf
